# Supplementary material for: Year-Long Prevalence and Antibiotic Resistance Profiles of Salmonella enterica Serogroups Isolated from a Wisconsin Dairy Farm
Source: Pathogens. 2024 Nov 22;13(12):1031. doi: 10.3390/pathogens13121031 (PMC11679656; doi:10.3390/pathogens13121031)
Supplement: Supplementary file 1 [file pathogens-13-01031-s001.zip]

Archive with 1 entries (1 files):
- pathogens-3329194-supplementary.pdf
